# Supplementary material for: A new species of the Asian leaf litter toad genus Leptobrachella Smith, 1925 (Anura, Megophryidae) from northwest Guizhou Province, China
Source: Zookeys. 2021 Mar 2;1021:81–107. doi: 10.3897/zookeys.1021.60729 (PMC7943530; doi:10.3897/zookeys.1021.60729)
Supplement: Supplementary material 1 — Table S1. Uncorrected p-distance between Leptobrachella species on the 16S rRNA gene [file zookeys-1021-081-s001.xlsx]

## Sheet: Sheet1
Table S1. Uncorrected p-distance between Leptobrachella species on the 16S rRNA gene.
ID	Species	1	2	3	4	5	6	7	8	9	10	11	12	13	14	15	16	17	18	19	20	21	22	23	24	25	26	27	28	29	30	31	32	33	34	35	36	37	38	39	40	41	42	43	44	45	46	47	48
1	Leptobrachella jinshanensis sp. nov.
2	Leptobrachella chishuiensis	0.033
3	Leptobrachella bijie	0.033	0.021
4	Leptobrachella suiyangensis	0.036	0.042	0.049
5	Leptobrachella niveimontis	0.026	0.039	0.039	0.042
6	Leptobrachella purpuraventra	0.033	0.026	0.039	0.036	0.039
7	Leptobrachella bourreti	0.029	0.036	0.049	0.036	0.029	0.026
8	Leptobrachella purpurus	0.026	0.036	0.042	0.029	0.023	0.033	0.029
9	Leptobrachella alpina	0.036	0.026	0.042	0.029	0.039	0.036	0.033	0.016
10	Leptobrachella oshanensis	0.042	0.052	0.059	0.056	0.039	0.039	0.042	0.029	0.046
11	Leptobrachella eos	0.036	0.052	0.059	0.052	0.026	0.042	0.029	0.026	0.042	0.039
12	Leptobrachella tengchongensis	0.072	0.082	0.088	0.078	0.065	0.069	0.069	0.062	0.072	0.069	0.062
13	Leptobrachella puhoatensis	0.092	0.088	0.105	0.098	0.098	0.082	0.082	0.088	0.088	0.088	0.092	0.072
14	Leptobrachella namdongensis	0.078	0.082	0.092	0.092	0.085	0.075	0.082	0.075	0.082	0.082	0.078	0.062	0.049
15	Leptobrachella petrops	0.088	0.095	0.105	0.085	0.092	0.082	0.082	0.075	0.085	0.095	0.082	0.062	0.065	0.069
16	Leptobrachella khasiorum	0.111	0.108	0.124	0.111	0.101	0.108	0.098	0.105	0.108	0.105	0.092	0.098	0.098	0.101	0.095
17	Leptobrachella yingjiangensis	0.082	0.088	0.092	0.095	0.078	0.078	0.072	0.065	0.075	0.069	0.072	0.065	0.088	0.088	0.069	0.082
18	Leptobrachella mangshanensis	0.085	0.082	0.088	0.092	0.082	0.082	0.078	0.065	0.075	0.069	0.075	0.085	0.088	0.085	0.092	0.111	0.082
19	Leptobrachella liui	0.069	0.072	0.078	0.082	0.065	0.065	0.062	0.056	0.072	0.052	0.059	0.075	0.085	0.082	0.085	0.095	0.072	0.016
20	Leptobrachella laui	0.078	0.082	0.085	0.092	0.082	0.088	0.078	0.072	0.075	0.082	0.075	0.072	0.082	0.078	0.092	0.101	0.065	0.042	0.046
21	Leptobrachella yunkaiensis	0.085	0.088	0.101	0.085	0.075	0.082	0.072	0.072	0.082	0.082	0.069	0.095	0.101	0.095	0.105	0.101	0.085	0.062	0.052	0.052
22	Leptobrachella maoershanensis	0.095	0.092	0.105	0.095	0.085	0.078	0.082	0.075	0.085	0.078	0.078	0.088	0.092	0.098	0.105	0.111	0.085	0.052	0.052	0.059	0.062
23	Leptobrachella flaviglandulosa	0.072	0.065	0.072	0.082	0.065	0.072	0.069	0.059	0.062	0.069	0.065	0.082	0.098	0.085	0.098	0.114	0.092	0.052	0.049	0.056	0.065	0.072
24	Leptobrachella zhangyapingi	0.101	0.092	0.098	0.098	0.095	0.095	0.092	0.075	0.078	0.082	0.088	0.075	0.101	0.095	0.105	0.118	0.105	0.088	0.085	0.085	0.108	0.101	0.075
25	Leptobrachella sungi	0.095	0.098	0.101	0.088	0.088	0.085	0.082	0.082	0.092	0.075	0.085	0.072	0.088	0.088	0.105	0.118	0.108	0.092	0.082	0.095	0.085	0.085	0.085	0.052
26	Leptobrachella isos	0.108	0.121	0.127	0.111	0.105	0.108	0.095	0.101	0.108	0.105	0.108	0.085	0.111	0.095	0.118	0.141	0.118	0.118	0.111	0.114	0.118	0.118	0.108	0.101	0.105
27	Leptobrachella firthi	0.124	0.118	0.127	0.121	0.118	0.124	0.114	0.111	0.118	0.114	0.114	0.105	0.118	0.111	0.114	0.114	0.131	0.118	0.108	0.121	0.124	0.137	0.111	0.101	0.105	0.098
28	Leptobrachella minimus	0.092	0.088	0.098	0.092	0.082	0.082	0.075	0.078	0.082	0.078	0.078	0.082	0.082	0.078	0.092	0.092	0.098	0.085	0.075	0.085	0.088	0.075	0.075	0.085	0.062	0.108	0.098
29	Leptobrachella ventripunctata	0.101	0.105	0.108	0.114	0.092	0.098	0.095	0.088	0.098	0.085	0.098	0.085	0.095	0.085	0.111	0.131	0.111	0.095	0.085	0.088	0.105	0.092	0.088	0.085	0.072	0.098	0.088	0.052
30	Leptobrachella feii	0.082	0.085	0.092	0.082	0.082	0.085	0.082	0.069	0.072	0.085	0.092	0.082	0.098	0.098	0.101	0.134	0.108	0.101	0.095	0.098	0.108	0.082	0.088	0.085	0.072	0.105	0.111	0.065	0.069
31	Leptobrachella aerea	0.092	0.082	0.095	0.088	0.092	0.075	0.078	0.078	0.069	0.085	0.092	0.085	0.098	0.092	0.108	0.124	0.105	0.088	0.082	0.092	0.095	0.069	0.075	0.085	0.062	0.105	0.108	0.049	0.072	0.052
32	Leptobrachella pluvialis	0.098	0.092	0.105	0.095	0.092	0.085	0.085	0.082	0.085	0.082	0.088	0.088	0.088	0.098	0.101	0.111	0.095	0.078	0.072	0.082	0.082	0.065	0.075	0.075	0.056	0.114	0.105	0.046	0.056	0.059	0.042
33	Leptobrachella shangsiensis	0.098	0.101	0.111	0.111	0.095	0.095	0.092	0.085	0.095	0.085	0.088	0.088	0.095	0.098	0.114	0.131	0.108	0.088	0.078	0.085	0.095	0.085	0.082	0.092	0.075	0.118	0.118	0.056	0.065	0.072	0.059	0.049
34	Leptobrachella wuhuangmontis	0.105	0.105	0.114	0.111	0.101	0.101	0.092	0.098	0.098	0.098	0.095	0.111	0.108	0.118	0.137	0.137	0.131	0.092	0.088	0.105	0.105	0.088	0.095	0.105	0.085	0.108	0.118	0.069	0.085	0.085	0.069	0.069	0.075
35	Leptobrachella nahangensis	0.082	0.082	0.092	0.085	0.082	0.075	0.065	0.075	0.075	0.075	0.078	0.075	0.072	0.075	0.092	0.101	0.095	0.085	0.075	0.082	0.088	0.085	0.075	0.075	0.062	0.095	0.088	0.039	0.052	0.062	0.049	0.046	0.056	0.062
36	Leptobrachella nyx	0.075	0.078	0.085	0.082	0.062	0.072	0.069	0.062	0.072	0.069	0.072	0.069	0.082	0.078	0.088	0.111	0.098	0.075	0.065	0.075	0.085	0.078	0.065	0.069	0.059	0.098	0.088	0.046	0.052	0.059	0.052	0.049	0.052	0.069	0.026
37	Leptobrachella tuberosa	0.101	0.118	0.121	0.105	0.088	0.111	0.092	0.082	0.098	0.095	0.082	0.088	0.101	0.098	0.111	0.121	0.111	0.101	0.095	0.105	0.105	0.098	0.088	0.101	0.101	0.092	0.124	0.098	0.101	0.088	0.105	0.101	0.101	0.105	0.082	0.088
38	Leptobrachella botsfordi	0.121	0.114	0.127	0.118	0.111	0.111	0.108	0.105	0.105	0.101	0.095	0.098	0.095	0.098	0.114	0.108	0.118	0.108	0.108	0.105	0.118	0.101	0.095	0.098	0.105	0.114	0.118	0.098	0.101	0.111	0.101	0.095	0.111	0.111	0.082	0.095	0.072
39	Leptobrachella pallida	0.141	0.144	0.141	0.124	0.134	0.134	0.141	0.121	0.137	0.127	0.127	0.131	0.141	0.144	0.137	0.144	0.124	0.131	0.127	0.141	0.134	0.134	0.141	0.15	0.131	0.147	0.16	0.124	0.154	0.144	0.134	0.127	0.141	0.134	0.124	0.131	0.111	0.118
40	Leptobrachella kalonensis	0.144	0.147	0.144	0.127	0.131	0.137	0.141	0.124	0.141	0.131	0.131	0.131	0.134	0.147	0.137	0.147	0.127	0.131	0.127	0.147	0.147	0.134	0.147	0.144	0.124	0.147	0.157	0.134	0.157	0.141	0.137	0.131	0.134	0.131	0.124	0.124	0.111	0.121	0.056
41	Leptobrachella bidoupensis	0.141	0.137	0.141	0.121	0.127	0.131	0.134	0.118	0.127	0.127	0.127	0.131	0.134	0.141	0.144	0.141	0.127	0.127	0.124	0.144	0.131	0.124	0.131	0.137	0.114	0.131	0.15	0.121	0.154	0.131	0.124	0.124	0.134	0.121	0.121	0.121	0.098	0.111	0.046	0.042
42	Leptobrachella tadungensis	0.134	0.137	0.141	0.124	0.127	0.137	0.134	0.118	0.134	0.124	0.131	0.127	0.127	0.134	0.131	0.137	0.131	0.114	0.111	0.131	0.124	0.121	0.121	0.134	0.124	0.121	0.137	0.124	0.137	0.127	0.124	0.111	0.127	0.127	0.121	0.118	0.105	0.105	0.062	0.056	0.052
43	Leptobrachella maculosa	0.134	0.124	0.134	0.124	0.127	0.121	0.118	0.121	0.118	0.127	0.127	0.114	0.111	0.124	0.118	0.144	0.124	0.108	0.111	0.124	0.131	0.118	0.127	0.124	0.118	0.131	0.134	0.124	0.131	0.124	0.111	0.118	0.134	0.105	0.108	0.108	0.111	0.111	0.078	0.078	0.072	0.069
44	Leptobrachella pyrrhops	0.154	0.157	0.16	0.144	0.147	0.141	0.141	0.134	0.15	0.137	0.134	0.127	0.137	0.137	0.131	0.137	0.118	0.127	0.124	0.127	0.134	0.121	0.137	0.141	0.137	0.131	0.147	0.131	0.137	0.141	0.127	0.127	0.134	0.131	0.121	0.127	0.101	0.118	0.062	0.075	0.075	0.062	0.065
45	Leptobrachella macrops	0.137	0.141	0.144	0.127	0.137	0.124	0.127	0.124	0.134	0.124	0.131	0.124	0.127	0.134	0.127	0.147	0.127	0.121	0.118	0.134	0.141	0.121	0.137	0.141	0.134	0.134	0.15	0.127	0.15	0.137	0.118	0.127	0.127	0.127	0.118	0.121	0.114	0.127	0.065	0.069	0.072	0.062	0.059	0.065
46	Leptobrachella melica	0.131	0.118	0.131	0.114	0.121	0.105	0.114	0.118	0.114	0.121	0.127	0.127	0.127	0.134	0.147	0.147	0.141	0.144	0.141	0.15	0.15	0.137	0.131	0.134	0.124	0.137	0.147	0.111	0.137	0.118	0.108	0.114	0.121	0.118	0.101	0.101	0.124	0.118	0.095	0.101	0.075	0.095	0.085	0.101	0.078
47	Leptobrachella applebyi	0.134	0.121	0.131	0.118	0.118	0.114	0.118	0.114	0.118	0.121	0.124	0.137	0.141	0.137	0.147	0.137	0.141	0.134	0.134	0.144	0.147	0.134	0.121	0.124	0.131	0.137	0.147	0.127	0.144	0.134	0.121	0.121	0.141	0.127	0.127	0.121	0.121	0.111	0.092	0.105	0.082	0.085	0.085	0.105	0.092	0.065
48	Leptobrachella rowleyae	0.137	0.127	0.141	0.118	0.127	0.118	0.121	0.118	0.118	0.118	0.131	0.127	0.121	0.141	0.131	0.137	0.131	0.137	0.134	0.144	0.147	0.131	0.124	0.141	0.134	0.147	0.154	0.118	0.147	0.134	0.121	0.114	0.141	0.131	0.118	0.114	0.121	0.114	0.092	0.108	0.095	0.088	0.088	0.092	0.082	0.069	0.085
49	Leptobrachella ardens	0.134	0.124	0.134	0.118	0.131	0.114	0.118	0.121	0.118	0.121	0.127	0.127	0.124	0.137	0.137	0.15	0.131	0.131	0.134	0.137	0.15	0.124	0.127	0.137	0.131	0.131	0.15	0.124	0.141	0.131	0.121	0.124	0.134	0.111	0.114	0.118	0.114	0.108	0.085	0.095	0.082	0.075	0.059	0.069	0.062	0.052	0.065	0.062
50	Leptobrachella crocea	0.127	0.118	0.121	0.121	0.111	0.114	0.111	0.118	0.118	0.124	0.111	0.127	0.118	0.121	0.131	0.111	0.111	0.134	0.127	0.127	0.131	0.111	0.111	0.131	0.114	0.141	0.147	0.101	0.127	0.121	0.098	0.105	0.127	0.124	0.105	0.118	0.101	0.092	0.111	0.118	0.101	0.124	0.124	0.114	0.114	0.108	0.118	0.121
51	Leptobrachella melanoleuca	0.121	0.121	0.127	0.127	0.131	0.118	0.118	0.121	0.118	0.131	0.121	0.141	0.131	0.131	0.124	0.141	0.137	0.137	0.137	0.141	0.16	0.144	0.121	0.131	0.137	0.154	0.154	0.118	0.144	0.144	0.118	0.121	0.131	0.124	0.105	0.111	0.118	0.101	0.121	0.134	0.114	0.121	0.114	0.131	0.114	0.098	0.101	0.111
52	Leptobrachella fuliginosa	0.124	0.137	0.144	0.131	0.127	0.127	0.111	0.118	0.121	0.121	0.118	0.124	0.127	0.127	0.134	0.134	0.124	0.134	0.127	0.137	0.144	0.134	0.111	0.124	0.124	0.127	0.15	0.111	0.134	0.124	0.108	0.111	0.124	0.114	0.092	0.105	0.092	0.092	0.108	0.124	0.105	0.108	0.114	0.121	0.108	0.095	0.105	0.101
53	Leptobrachella itiokai	0.163	0.17	0.17	0.157	0.173	0.163	0.163	0.16	0.16	0.163	0.17	0.157	0.147	0.154	0.141	0.176	0.163	0.17	0.167	0.176	0.186	0.176	0.163	0.154	0.147	0.167	0.167	0.15	0.154	0.144	0.154	0.15	0.167	0.154	0.147	0.147	0.15	0.154	0.147	0.157	0.137	0.15	0.131	0.16	0.154	0.134	0.131	0.144
54	Leptobrachella brevicrus	0.16	0.173	0.17	0.154	0.17	0.16	0.16	0.157	0.163	0.16	0.167	0.16	0.15	0.157	0.144	0.18	0.167	0.167	0.163	0.18	0.183	0.173	0.167	0.157	0.144	0.163	0.17	0.154	0.157	0.147	0.157	0.154	0.17	0.15	0.15	0.15	0.147	0.157	0.144	0.154	0.134	0.147	0.127	0.157	0.15	0.137	0.127	0.147
55	Leptobrachella parva	0.163	0.173	0.17	0.144	0.167	0.157	0.157	0.157	0.163	0.147	0.163	0.147	0.154	0.15	0.147	0.176	0.167	0.154	0.15	0.167	0.163	0.16	0.16	0.147	0.124	0.147	0.167	0.15	0.144	0.137	0.15	0.141	0.163	0.157	0.144	0.144	0.134	0.137	0.137	0.141	0.127	0.137	0.124	0.144	0.144	0.137	0.134	0.147
56	Leptobrachella baluensis	0.163	0.167	0.17	0.137	0.16	0.15	0.147	0.15	0.157	0.141	0.157	0.147	0.147	0.16	0.144	0.163	0.157	0.157	0.154	0.17	0.16	0.16	0.163	0.147	0.124	0.157	0.167	0.15	0.15	0.147	0.15	0.141	0.157	0.15	0.141	0.144	0.134	0.134	0.134	0.127	0.121	0.131	0.121	0.137	0.137	0.124	0.131	0.137
57	Leptobrachella mjobergi	0.16	0.167	0.17	0.147	0.154	0.15	0.15	0.147	0.157	0.15	0.144	0.147	0.15	0.144	0.147	0.167	0.16	0.16	0.16	0.163	0.173	0.157	0.154	0.141	0.144	0.15	0.154	0.144	0.147	0.147	0.147	0.154	0.157	0.15	0.134	0.147	0.124	0.111	0.144	0.131	0.131	0.141	0.131	0.124	0.147	0.144	0.154	0.15
58	Leptobrachella juliandringi	0.157	0.163	0.17	0.141	0.157	0.154	0.147	0.141	0.144	0.141	0.15	0.16	0.154	0.157	0.147	0.163	0.134	0.16	0.157	0.167	0.167	0.167	0.15	0.157	0.144	0.163	0.163	0.144	0.141	0.144	0.15	0.141	0.147	0.16	0.134	0.144	0.134	0.131	0.121	0.127	0.111	0.134	0.141	0.141	0.144	0.111	0.118	0.134
59	Leptobrachella arayai	0.127	0.137	0.144	0.127	0.131	0.118	0.124	0.124	0.134	0.131	0.127	0.124	0.131	0.131	0.147	0.141	0.137	0.144	0.144	0.141	0.154	0.134	0.137	0.147	0.134	0.131	0.157	0.127	0.137	0.141	0.127	0.141	0.141	0.134	0.127	0.134	0.124	0.121	0.127	0.141	0.134	0.147	0.134	0.137	0.121	0.118	0.114	0.124
60	Leptobrachella hamidi	0.134	0.144	0.154	0.127	0.131	0.131	0.131	0.124	0.127	0.131	0.121	0.124	0.147	0.137	0.15	0.141	0.144	0.157	0.15	0.147	0.16	0.147	0.137	0.147	0.141	0.137	0.157	0.124	0.137	0.127	0.127	0.141	0.134	0.141	0.127	0.134	0.111	0.121	0.137	0.147	0.137	0.157	0.15	0.141	0.127	0.121	0.127	0.134
61	Leptobrachella marmorata	0.137	0.147	0.154	0.134	0.134	0.131	0.127	0.127	0.137	0.131	0.131	0.134	0.141	0.141	0.157	0.134	0.15	0.147	0.141	0.15	0.157	0.147	0.141	0.141	0.134	0.141	0.147	0.124	0.127	0.144	0.131	0.131	0.137	0.137	0.124	0.131	0.111	0.108	0.131	0.144	0.137	0.141	0.134	0.141	0.124	0.121	0.111	0.124
62	Leptobrachella maura	0.131	0.124	0.137	0.114	0.141	0.127	0.134	0.131	0.124	0.144	0.141	0.141	0.131	0.124	0.144	0.141	0.16	0.16	0.15	0.154	0.157	0.15	0.137	0.137	0.131	0.134	0.16	0.124	0.144	0.127	0.121	0.137	0.154	0.147	0.121	0.134	0.121	0.134	0.134	0.157	0.134	0.141	0.141	0.154	0.137	0.124	0.124	0.141
63	Leptobrachella gracilis	0.18	0.18	0.186	0.157	0.19	0.176	0.167	0.183	0.17	0.193	0.18	0.176	0.176	0.176	0.186	0.173	0.193	0.196	0.196	0.173	0.183	0.19	0.17	0.18	0.17	0.173	0.19	0.157	0.173	0.167	0.147	0.167	0.173	0.173	0.154	0.173	0.144	0.144	0.157	0.173	0.157	0.17	0.163	0.154	0.163	0.141	0.147	0.167
64	Leptobrachella sabahmontana	0.154	0.16	0.17	0.141	0.154	0.154	0.141	0.141	0.147	0.147	0.141	0.147	0.147	0.141	0.157	0.15	0.163	0.154	0.147	0.154	0.163	0.157	0.147	0.147	0.141	0.157	0.154	0.131	0.137	0.154	0.137	0.141	0.141	0.147	0.127	0.134	0.118	0.118	0.121	0.121	0.124	0.127	0.131	0.134	0.124	0.118	0.121	0.131
65	Leptobrachella dringi	0.147	0.16	0.163	0.134	0.154	0.15	0.141	0.144	0.15	0.147	0.141	0.137	0.147	0.147	0.147	0.144	0.16	0.157	0.15	0.15	0.167	0.157	0.15	0.15	0.141	0.157	0.157	0.131	0.144	0.147	0.137	0.141	0.144	0.15	0.127	0.134	0.121	0.111	0.131	0.134	0.134	0.144	0.141	0.137	0.134	0.134	0.144	0.144
66	Leptobrachella picta	0.157	0.163	0.17	0.141	0.154	0.154	0.144	0.147	0.154	0.147	0.15	0.141	0.15	0.147	0.154	0.15	0.163	0.16	0.154	0.16	0.17	0.16	0.15	0.147	0.137	0.16	0.141	0.137	0.144	0.15	0.134	0.137	0.144	0.154	0.131	0.131	0.127	0.121	0.134	0.134	0.137	0.137	0.137	0.141	0.131	0.131	0.141	0.137
67	Leptobrachella fritinniens	0.144	0.157	0.163	0.134	0.141	0.154	0.144	0.134	0.141	0.141	0.141	0.141	0.157	0.157	0.16	0.17	0.163	0.16	0.154	0.16	0.163	0.16	0.144	0.154	0.144	0.15	0.16	0.137	0.144	0.131	0.134	0.137	0.141	0.15	0.141	0.137	0.111	0.124	0.127	0.134	0.124	0.127	0.147	0.134	0.134	0.141	0.157	0.147
68	Leptobrachella sola	0.167	0.173	0.18	0.167	0.167	0.163	0.157	0.163	0.167	0.167	0.163	0.17	0.176	0.167	0.18	0.167	0.173	0.167	0.16	0.18	0.17	0.167	0.157	0.167	0.16	0.16	0.173	0.15	0.167	0.154	0.141	0.154	0.176	0.144	0.141	0.154	0.154	0.147	0.163	0.173	0.16	0.154	0.157	0.144	0.17	0.16	0.15	0.16
69	Leptobrachella heteropus	0.18	0.176	0.19	0.176	0.17	0.163	0.167	0.17	0.17	0.167	0.17	0.163	0.16	0.17	0.173	0.16	0.173	0.176	0.17	0.18	0.18	0.167	0.157	0.167	0.157	0.17	0.176	0.131	0.16	0.141	0.141	0.141	0.154	0.15	0.141	0.141	0.147	0.15	0.154	0.16	0.144	0.15	0.157	0.141	0.16	0.134	0.137	0.144
70	Leptobrachella kecil	0.173	0.173	0.186	0.147	0.176	0.15	0.16	0.16	0.16	0.17	0.167	0.167	0.167	0.17	0.176	0.17	0.176	0.176	0.173	0.186	0.176	0.163	0.16	0.173	0.163	0.163	0.196	0.15	0.176	0.163	0.157	0.16	0.183	0.157	0.15	0.16	0.167	0.16	0.163	0.18	0.15	0.154	0.17	0.16	0.176	0.15	0.147	0.16
71	Leptobrachella kajangensis	0.15	0.144	0.154	0.137	0.147	0.137	0.137	0.144	0.137	0.147	0.147	0.154	0.147	0.144	0.167	0.16	0.163	0.141	0.141	0.15	0.141	0.137	0.121	0.141	0.134	0.127	0.154	0.131	0.137	0.127	0.118	0.127	0.154	0.121	0.127	0.134	0.121	0.108	0.137	0.141	0.114	0.114	0.121	0.121	0.141	0.124	0.095	0.134
[truncated: 22 more columns]
