# Supplementary material for: A new species of the Asian leaf litter toad genus Leptobrachella Smith, 1925 (Anura, Megophryidae) from northwest Guizhou Province, China
Source: Zookeys. 2021 Mar 2;1021:81–107. doi: 10.3897/zookeys.1021.60729 (PMC7943530; doi:10.3897/zookeys.1021.60729)
Supplement: Supplementary material 2 — Table S2. Variable loadings for principal components with Eigenvalue greater than 1, from morphometric characters corrected by SVL [file zookeys-1021-081-s002.xlsx]

## Sheet: Sheet1
Table S2. Variable loadings for principal components with Eigenvalue greater than 1, from morphometric characters corrected by SVL. All measurements were given in mm.
Morphological features	PC1	PC2	PC3	PC4	PC5
SVL	0.734	-0.254	0.076	-0.171	-0.041
HDL	0.748	0.169	0.019	-0.206	0.344
HDW	0.911	-0.004	-0.149	0.292	0.106
SL	0.868	-0.154	0.226	-0.119	-0.195
ED	0.604	-0.01	0.298	0.272	-0.566
IOD	-0.448	0.285	0.69	0.379	0.116
IND	0.774	0.198	0.058	-0.109	0.368
TYD	0.054	-0.065	0.886	-0.093	0.35
TEY	0.757	-0.467	-0.202	0.121	0.101
TL	0.527	0.043	0.483	0.105	-0.208
ML	-0.13	0.891	-0.03	-0.049	0.156
FL	0.649	0.567	-0.184	-0.222	0.1
LAL	0.326	0.787	-0.099	0.121	-0.421
HLL	0.188	0.012	-0.258	0.868	0.326
Eigenvalues	5.282	2.198	1.818	1.254	1.133
Percentage of variance	37.7	15.7	12.988	8.957	8.089
Percentage of cumulative	37.7	53.423	66.412	75.368	83.458
