# Supplementary material for: A new species of the Asian leaf litter toad genus Leptobrachella Smith, 1925 (Anura, Megophryidae) from northwest Guizhou Province, China
Source: Zookeys. 2021 Mar 2;1021:81–107. doi: 10.3897/zookeys.1021.60729 (PMC7943530; doi:10.3897/zookeys.1021.60729)
Supplement: Supplementary material 3 — Table S3. Advertisement call comparisons between Leptobrachella jinshaensis sp. nov. and its congeners [file zookeys-1021-081-s003.xlsx]

## Sheet: Sheet1
Table S3. Advertisement call comparisons between Leptobrachella jinshaensis sp. nov. and its congeners.
Species	Numbers of calls	Call duration (ms)	Intercall interval (ms)	Notes/call	Note duration (ms)	Internote interval (ms)	Dominant frequency (kHz)	Temperature (°C)
Leptobrachella jinshaensis sp. nov.	109	117–156	62–106	2–3	/	18–40	4.5–4.7	20
L. aerea	59	16–28	201–380	2–3	3–5	/	6.2–6.4	22.4
L. applebyi	/	213–404	/	3–6	/	/	3.9–4.3	21.5
L. ardens	/	144-373	/	3–10	/	/	3.1–3.4	23.6
L. bidoupensis	/	308-400	/	5–8	/	/	1.9–2.3	19.9
L. bijie	106	100.8±5.4	110.7±14.5	2	/	/	4901.4±116.8	18.6
L. botsfordi	10	239–303	406–1028	3	/	/	2.6–3.2	14
L. chishuiensis	32	75–353	8–98	1–4	52–950	0. 1–25	6.1–6.3	20
L. crocea	10	181–248	1.1–6.6	4–5	/	/	2.6–3.0	23.2
L. firthi	10	18–24	1098-1221	2	/	/	5.6–6.4	20.4
L. fuliginosa	/	51–80	/	6–9	/	/	2.3–2.4	19.3–19.6
L. heteropus	/	/	/	/	/	/	2.8	21
L. isos	10	31–38	287–454	3	/	/	6.0–6.2	22.8
L. kalonensis	/	201	/	4–5	/	/	2.8	26.4
L. maculosa	/	889–907	/	7-38	/	/	2.7–2.8	23.3–24.1
L. marmorata	6	1900–6700	1400–1700	24–83	24–32	46–59	7.83–8.55	26.4
L. melanoleuca	/	40–63	/	3–4	/	/	3.1–3.3	23.9
L. melica	268	176–484	214–3821	4–11	24–106	12–82	2.9-3.8	26.1
L. pallida	/	627–729	/	4–7	/	/	2.4–2.7	18.9
L. pelodytoides		/	/	/			6.4–6.6	22.7
L. petrops	/	44–57	174–273	3–4	/	/	6	24.7
L. puhoatensis	20	6–14	82–93	1			5.2–5.6	22.3
L. purpuraventra	/	/	/	2	/	/	/	/
L. purpurus	20	86–117	430-1557	1	/	/	4.3–4.5	12
L. pyrrhops	/	208–297	/	5–7	/	/	1.9–2.2	25
L. rowleyae	10	276–435	68–428	4–6	4–96	/	3.3	21.5
L. shangsiensis	30	64–69	184–289	/	/	/	5.5–6.5	21.5
L. sola	/	130–260	/	4–8	/	/	3.1–3.2	24.2–24.3
L. tadungensis	/	248–353	/	4–7	/	/	2.6–3.1	12.9–22.3
L. tuberosa	/	/	/	/	/	/	2.6–2.8	22.5–24.5
L. ventripunctata	80	65–430	31–416	3–17	12–28	6–30	6.1–6.4	15
L. yingjiangensis	35	28–42	113–174	1	/	/	5.7–5.9	19
